# Supplementary material for: Discovery and assembly of repeat family pseudomolecules from sparse genomic sequence data using the Assisted Automated Assembler of Repeat Families (AAARF) algorithm
Source: BMC Bioinformatics. 2008 May 13;9:235. doi: 10.1186/1471-2105-9-235 (PMC2412881; doi:10.1186/1471-2105-9-235)
Supplement: Additional file 2 — AAARF Program Documentation. This is the AAARF algorithm documentation. The file is intended to aid in the use of the program and provides instructions for its use. The file can be viewed in a text editor. Examples are BBedit for Macintosh and Wordpad for Windows. This file is also available at the project homepage . [file 1471-2105-9-235-S2.txt]

A) INTRODUCTION
-------------------------------------------------------------------------------
-------------------------------------------------------------------------------

This file contains information for the use of the Assisted Automated Assembler of Repeat Families (AAARF) Algorithm. 
AAARF is designed to use random unfiltered genomic shotgun sequence data (both Sanger and 454 have been tested) to assemble builds representing 
families of repeats found in a target genome. 

Please refer to the following publication for referencing and for information about the design and testing of the AAARF algorithm.
Reference: Publication Submitted

License: GNU Lesser Public License (http://www.gnu.org/copyleft/lesser.html)


B) PROJECT SUMMARY
--------------------------------------------------------------------------------
--------------------------------------------------------------------------------

Among the many features of an organism�s genome is a variably sized fraction composed of repeated sequences. These genomic repeats can be 
differentiated into sequences necessary for the proper form and function of the genome (such as centromeric and ribosomal sequences) and another class 
of repeats known as transposable elements (TEs). TEs are discreet entities that reside within a host genome. They are defined by their ability to 
mobilize and replicate within a host, thereby increasing their numbers. TEs have been found in virtually all well-studied organisms and are a major 
component of many eukaryotic genomes. 

The Assisted Automated Assembler of Repeat Families (AAARF) algorithm has been written as the software component of an overall plan to use a 
combination of sample sequencing, bioinformatics and novel software design approaches to characterize the high copy number repeats from genomes that 
have not been the focus of genome sequencing efforts. The program is composed of a single Perl program that utilizes the freely available bioperl 
module libraries. AAARF allows a high level of automation, such that after defining certain starting parameters, the user can utilize the program to 
assemble a set of "builds", representing distinct families of repeats found in the target genome. The builds are "walked out" in either direction from 
a random sample sequence that initiates a build.


C) REQUIRMENTS AND INSTALLATION
-------------------------------------------------------------------------------
-------------------------------------------------------------------------------

--Downloads can be obtained at the AAARF project homepage: https://sourceforge.net/projects/aaarf

--AAARF was developed using MAC OS X and has only been tested on this platform. 

--AAARF consists of a single Perl program and therefore requires that you have Perl installed on your machine.

You will also need the following programs and or packages installed:

Perl 5.8.1 or later (http://www.perl.org/)

Bioperl 1.2.3 or higher (http://www.bioperl.org/wiki/Main_Page)

Bioperl Run Package 1.4 or higher (http://www.bioperl.org/wiki/Run_package)

Log4perl 1.01 or higher (http://log4perl.sourceforge.net/)

NCBI BLAST 2.2.9 or higher (Altschul, S.F., Gish, W., Miller, W., Myers, E.W. & Lipman, D.J. (1990) "Basic local alignment search tool." J. Mol. Biol. 
215:403-410)

Clustalw 1.8.3 or higher (Thompson, J.D., Higgins, D.G. and Gibson, T.J. (1994), CLUSTAL W: improving the sensitivity of progressive multiple sequence 
alignment through sequence weighting, position specific gap penalties and weight matrix choice, Nucleic Acids Research, submitted, June 1994.)


D) USING AAARF
---------------------------------------------------------------------------------
---------------------------------------------------------------------------------

	1) AAARF Input Files

		a) Fasta file of sample sequences that you are analyzing. Input sequences should be vector trimmed. Also, make sure that there are no empty 
		sequences in the input fasta file as this will halt the process. All input sequences should be at least 20 nts in size (20 is arbitrary here. 		
		You just want the sequences to be larger than the BLAST wordsize). Also, sequences (except for fasta headers) should only contain nucleotide 	
		designations (actg).
		
		b) User supplied BLAST database files made from the fasta file of sample sequences that you are analyzing.
			--If you are unsure how to make the required BLAST database files, this should help. If you have a preferred method that should work as 	
			well. To use this method make sure that your FASTA file of sample sequence data is in the same folder where you want to place you BLAST 
			database files. From the command line, navigate to the folder where you want to store the database files. Next enter the following 
			command, replacing the dummy file name "FASTA_FILE" with the name of your FASTA file of sequences every time you see it (three times 
			total).

			cat FASTA_FILE > FASTA_FILE_db; formatdb -i FASTA_FILE_db -p F
			
			--This will produce 5 files. (Using the file name above) 
			
				formatdb.log 
				FASTA_FILE_db
				FASTA_FILE_db.nhr
				FASTA_FILE_db.nin
				FASTA_FILE_db.nsq
				
				
	2) Parameters 

		--Parameters can be adjusted from within the AAARF program file "AAARF.pl". Look for the parameters under the appropriately labeled headings. 	
		
		--Parameters form other programs that AAARF uses (Clustalw, BLAST and Log4perl) can also be altered in whatever way is appropriate for a 
		particular program.
		
		--More information about the parameters is located below.

	3) Running AAARF
		a) Setting the correct file path for the BLAST db
		
		--AAARF will use the BLAST database files that you supply to construct the builds. It is therefore necessary that you tell AAARF where it can 
		find those files. Within AAARF.pl, under the section labeled "FILEPATH TO BLAST DATABASE OF INPUT SEQUENCES" (on lines 97 and 98), insert the 
		full filepath for the BLAST database file "FASTA_FILE_db" that was generated from the fasta file of sample sequences between the quotes for 
		each of the two lines. An example is shown below. Make sure to leave the quotes in place and that you don't add any spaces in the path. 

			#----------------------------------------------+
			#FILEPATH TO BLAST DATABASE OF INPUT SEQUENCES |                                      
			#----------------------------------------------+
(Line 97)	my $database = "COMPLETE/FILE/PATH/TO/BLAST_DB"; 
(Line 98)	my $allSeqFile = "COMPLETE/FILE/PATH/TO/BLAST_DB";

		b) Command Line Operations
		
		--Open a command line terminal in the directory where you want to run AAARF (or navigate to that location from the command line). The overall 
		usage for running AAARF is as follows:

			>perl AAARF.pl FASTA_FILE
			
		where ">" is your command line prompt, "perl" tells the machine that you are running a Perl program, "AAARF.pl" is the program that you 
		want to run and "FASTA_FILE" is the file that contains the sequences that you want to analyze. If both AAARF.pl and FASTA_FILE are in the 
		directory where you are running AAARF, then after entering this information at the command line you just hit enter and off you go. If you 
		would like to specify the name of the output file that contains the builds: add a space after "FASTA_FILE" and enter the name of the 
		output file. If you do not enter a desired name for the output file, AAARF will make one for you based on the name of the FASTA file that 		
		you give it. It will insert the name "AAARF" at the end of the name that you used as an input file and make that the output file. 
		
		--The results will be placed in your working directory. At the terminal the sequences are reported as they are used. When the process is 
		complete AAARF reports to the terminal the total number of sequences that were evaluated.

	4) AAARF Produced Files

		a) AAARF builds--The builds will be stored in a Fasta file in the same directory as the input fasta file. Each heading includes the name of 
		the sequence that initiated the build and the size of the build produced. 
		
		b)AAARF_log--This is a diagnostic test log that details the activity of the algorithm as it evaluates the sample sequences and constructs the 
		builds.
		
		c) bl2seq_out--This file contains results of a BLAST that is used by the program. It does not contain any useful output and is for 	
		program use. You can ignore this file.
		
		d) clustalw_out--This file contains results of a clustal multiple alignment that is used by the program. It does not contain any useful
		output and is for program use. You can ignore this file.
		
E) AAARF LOG
-------------------------------------------------------------------------------
-------------------------------------------------------------------------------
	
	1) The Log File
	
	--The AAARF log is produced using the Perl logger Log4perl. The idea behind the production of this file is that you can examine AAARF's activities 
	and use this information to optimize parameters or investigate your sequences further. Inspecting this file is not absolutely necessary for 
	running AAARF and getting results (the build file). However, the log details all of AAARF's activities and how each sequence is evaluated and how 
	the builds are made in a stepwise format.
	
	--The log file contains program activities based on a user specified level of reporting. At the start of the log file the number of input 	
	sequences is reported. Information from individual attempted and successful builds in both directions (successful or not) are separated in the 
	file by a line of asterices. The beginning of each line in the log file shows the level of reporting for that line (see below). THIS DOES NOT 
	INDICATE ACTUAL ERRORS IN THE PROCESS. THIS IS SIMPLY THE LOG4PERL REPORTING LEVEL BEING USED. The log shows the sequences as they are considered, 
	reports the steps of the evaluation and the decision reached for each build. 
	
	*NOTE* If you are planning to run multiple iterations of AAARF in the same directory be aware that information is appended to the log file with 
	each iteration. This may lead to confusion if you are running a second iteration of the program, say with different parameters, open your log file 
	and do not see the changes that you made. Clear or delete the log file before running a second iteration in the same directory. Alternatively, you 
	can work in a new directory saving the information in the previous directory for comparison.
	
	2) Adjusting Reporting Level
	Log4perl includes 5 reporting levels that can be adjusted to give increasing amounts of information about the AAARF process. The names of these 
	reporting levels are a part of the Log4perl module and do not reflect actual errors or warnings for AAARF. Rather, they	reflect 5 heirarchical 
	levels of information reporting. At each level the information reported at the previous level is also reported. The five levels are listed below 
	along with the information that is available in a report at that level. The highest level "DEBUG" reports all available information. 

	DEBUG -- All available information. Adds BLAST2SEQ results, Clustalw alignments, various alerts and sequence concatenation information.
	INFO -- Adds lists of sequences that were used and the number of times that they are used during the process.
	WARN -- Adds the DNA sequence of the sequences used and constructed.
	ERROR -- Adds the evaluation of individual sequences and the coverage matrix information.
	FATAL -- At this level the AAARF_log file will contain only the most basic information. Shows major program steps.

	--The highest level, DEBUG, reports all available information. This is the default situation for AAARF. If you wish to have all of AAARF's 
	activites reported in the log file just leave it as it is. However, if you wish restrict the amount of information reported to the logger you can 
	alter the reporting level. To adjust the reporting level change the reporting call in the quotes at line 27 of AAARF.pl. Replace the word, DEBUG, 
	with any of the reporting levels shown above. Make sure to leave the quotes themselves in place and just change the level.

			#-------------------------------------------------------+
			#LOGGER INITITATION AND VARIABLES FOR VARIOUS FUNCTIONS |
			#-------------------------------------------------------+	
			#Variable that stores the logger level
(Line 27)	my $AAARF_Log_Level = 'DEBUG';
	

F) PARAMETERS
-------------------------------------------------------------------------------
-------------------------------------------------------------------------------

1) Changing Parameters
	
	--AAARF offers complete control over all parameters affecting build construction. There are two set of parameters. One set governs BLAST and the 
	MCS construction. The other controls build extension. These parameters can be found under the headings of the same name at the start of the 
	program (AAARF.pl file). Example parameter sets shown below are in the same format as they appear in the program file AAARF.pl. To change the 
	value of any parameter simply change the numeric valus associated with it. If the numeric value is in quotes, leave the quotes in place and change 
	the value between them. Parameter options are available on lines 59-85.

	--In general it is best to consider the size and number of the sequences that you are using. Parameters that govern requirments for the size of 
	BLAST hits and produced sequences should be changed accordingly (minBlastMatch, minBlastConsenLen, minCoverLen, minOverlapLen). Sequence size also 		
	affects the step size (how far you extend in a single step) and the number of times that a sequence is allowed to be used in a single direction 
	(maxExtendLen and times_used). In general smaller step size can avoid "walking" into regions of a sample sequence that are not repetitive and can 
	halt the process. The number of times that a sequence is used should be adjusted accordingly, so that the maximum amount of infromation can be 
	optained form each sequence used. 
	
	--The parameters shown below were optimized for the datasets under investigation using the AAARG log file and multiple iterations of the program. 
	These parameters provide a good starting point for datasets using sequences of similar size.
	
	
		a) Parameter set for 1,000 Sanger Shotgun Sequences--Average Sequence Size 700bp

#-----------------------------------------------------------------------+
#PROGRAM PARAMETERS (MCS CONSTRUCTION---EXTENSION---MULTIPLE ALIGNMENT) |
#-----------------------------------------------------------------------+
#--------------------------------------+
#BLAST AND MCS CONSTRUCTION PARAMETERS |
#--------------------------------------+
my $maxBlastHits = 100;       # maximum number of hits used to construct coverage matrix
my $minBlastMatch = 150;      # minimum length for a BLAST hit
my $minBlastIdentity = 0.89;  # minimum identity for a BLAST hit
my $minBlastCoverDepth = 2;   # minimum coverage depth for MCS 
my $minBlastConsenLen = 150;  # minimum length for MCS
my $BLAST_e = '1e-25';        # maximum evalue for BLAST hit (replace value inside quotes to adjust)
my $BL2SEQ_e = '1e-10';       # maximum evalue for BL2SEQ hit (replace value inside quotes to adjust)

#---------------------+
#EXTENSION PARAMETERS |
#---------------------+
my $maxExtendHits = 1000;      # maximum number of BLAST hits used to extend build
my $minExtendHits = 1;         # minmum number of BLAST hits used to extend build, must be >= 1
my $maxExtendLen = 50;         # maximum extension length (step size)
my $minExtendLen = 0;          # minimum extension length (step size) 
my $minCoverLen = 150;         # Controls: 1) required size of overlap between MCS and NQ 
                               # 2) minimum coverage for extension (overlap between sample sequences 
                               # and MCS during NQ construction) 3) NQ must be at least this long
my $minOverlapLen = 90;        # minimum required overlap between MCS and New Query Sequence for BL2SEQ,
                               # based on 60% of minCoverLen
my $times_used = 13;           # Maximum number of times that a sequence is used in each direction


		b) Parameter set for 10,000 Sanger Shotgun Sequences--Average Sequence Size 700bp

#-----------------------------------------------------------------------+
#PROGRAM PARAMETERS (MCS CONSTRUCTION---EXTENSION---MULTIPLE ALIGNMENT) |
#-----------------------------------------------------------------------+
#--------------------------------------+
#BLAST AND MCS CONSTRUCTION PARAMETERS |
#--------------------------------------+
my $maxBlastHits = 100;       # maximum number of hits used to construct coverage matrix
my $minBlastMatch = 150;      # minimum length for a BLAST hit
my $minBlastIdentity = 0.89;  # minimum identity for a BLAST hit
my $minBlastCoverDepth = 3;   # minimum coverage depth for MCS 
my $minBlastConsenLen = 150;  # minimum length for MCS
my $BLAST_e = '1e-25';        # maximum evalue for BLAST hit (replace value inside quotes to adjust)
my $BL2SEQ_e = '1e-10';       # maximum evalue for BL2SEQ hit (replace value inside quotes to adjust)

#---------------------+
#EXTENSION PARAMETERS |
#---------------------+
my $maxExtendHits = 1000;      # maximum number of BLAST hits used to extend build
my $minExtendHits = 2;         # minmum number of BLAST hits used to extend build, must be >= 1
my $maxExtendLen = 50;         # maximum extension length (step size)
my $minExtendLen = 0;          # minimum extension length (step size) 
my $minCoverLen = 150;         # Controls: 1) required size of overlap between MCS and NQ 
                               # 2) minimum coverage for extension (overlap between sample sequences 
                               # and MCS during NQ construction) 3) NQ must be at least this long
my $minOverlapLen = 90;        # minimum required overlap between MCS and New Query Sequence for BL2SEQ,
                               # based on 60% of minCoverLen
my $times_used = 13;           # Maximum number of times that a sequence is used in each direction


		c) Parameter set for 50,419 454 Shotgun Sequences--Average Sequence Size 100bp

#-----------------------------------------------------------------------+
#PROGRAM PARAMETERS (MCS CONSTRUCTION---EXTENSION---MULTIPLE ALIGNMENT) |
#-----------------------------------------------------------------------+
#--------------------------------------+
#BLAST AND MCS CONSTRUCTION PARAMETERS |
#--------------------------------------+
my $maxBlastHits = 1000;       # maximum number of hits used to construct coverage matrix
my $minBlastMatch = 30;        # minimum length for a BLAST hit
my $minBlastIdentity = 0.88;   # minimum identity for a BLAST hit
my $minBlastCoverDepth = 3;    # minimum coverage depth for MCS 
my $minBlastConsenLen = 30;    # minimum length for MCS
my $BLAST_e = '1e-10';         # maximum evalue for BLAST hit (replace value inside quotes to adjust)
my $BL2SEQ_e = '10';           # maximum evalue for BL2SEQ hit (replace value inside quotes to adjust)

#---------------------+
#EXTENSION PARAMETERS |
#---------------------+
my $maxExtendHits = 1000;      # maximum number of BLAST hits used to extend build
my $minExtendHits = 2;         # minmum number of BLAST hits used to extend build, must be >= 1
my $maxExtendLen = 40;         # maximum extension length (step size)
my $minExtendLen = 0;          # minimum extension length (step size) 
my $minCoverLen = 30;          # Controls: 1) required size of overlap between MCS and NQ 
                               # 2) minimum coverage for extension (overlap between sample sequences 
                               # and MCS during NQ construction) 3) NQ must be at least this long
my $minOverlapLen = 15;        # minimum required overlap between MCS and New Query Sequence for BL2SEQ,
                               # based on 50% of minCoverLen 
my $times_used = 4;            # Maximum number of times that a sequence is used in each direction

	2) General Parameter Guidelines
	
		--Parameter alteration over muptiple runs combined with examination of the AAARF_log file is the baset way to optimize parameters for a 
		particular dataset
		
		--The larger the input dataset the more likely it is to contain repeats present in lower copy numbers in the genome and the more likely it is 
		to contain more copies of higher copy number repeats. This should be considered when setting parameters that decide how repetitive a sequence 
		must be ($minBlastCoverDepth and $minExtendHits).
	
		--Parameters controlling BLAST identity and e value ($minBlastIdentity, $BLAST_e and $BL2SEQ_e) will affect what sequences are used in the 
		program. In general $BL2SEQ_e will perform better at a lower value thatn $BLAST_e because the sequences are shorter at that step and therefore 
		small sequence differences will affect the e value. This is especially true for 454 sequences because the MCS and NQ will be especially small 
		(depending on average sequence size and required MCS and NQ size). Different values of $minBlastIdentity will affect output and should be 
		considered for optimization of particular data sets. In general, lower values will allow more diverse repeats (from the same or related 
		families) to come together.
	
		--$maxBlastHits and $maxExtendHits control the maximum number of BLAST hits used to construct the MCS and the New Query sequence respectively. 
		Unless your data sets are very large these values can be set high to ensure that as many sequences as possible are used.

		--$minBlastMatch should be adjusted based on the size of the sample sequences and the step size. While it may seem logical to set the hit size 
		and step size to use all of a sequence in once pass, remember that many sample sequences will contain low copy number sequence as well as 
		repetitive sequence. The introduction of low copy number sequence into a multiple alignment designed to make the next query sequence could 
		corrupt it and cause a build to stop prematurely. Therefore it is better to use smaller sections of the larger sequences.
		
		--$minBlastConsenLen should be based on sequence size. Usually it is best to set this to the same value as $minBlastMatch.
	
		--$minExtendHits can be changed based on the number of sequences you are using. If this variable is set at one and only one sequence is 
		available to extend the build, there is no multiple alignment. The extending sequence is used as is.

		--$maxExtendLen can be changed based on the sequence size that you are using and the step size that you want. 
	
		--$minExtendLen can be changed based on how you want individual sequences to be evaluated. While a sequence may not contribute anything to 
		extension (if you come to the end of it) it can still help construct a New Query Sequence. Alternatively you may require that all sequences 
		used extend the build.

		--$minCoverLen can be changed according to the size of the sequences that you are using. Usually it is best to set this variable to the same 
		value as $minBlastMatch and $minBlastConsenLen.
	
		--$minOverlapLen can be changed based on $minCoverLen. 
	
		--$times_used can be changed based on the size of the input sequences and the step size ($maxExtendLen).
		
G) Contacts
-------------------------------------------------------------------------------
-------------------------------------------------------------------------------

Please report bugs and suggestions to the project main page (https://sourceforge.net/projects/aaarf) or contact jdebarry@uga.edu.
